# Supplementary material for: Polyploid Giant Cancer Cells Generated from Human Cytomegalovirus-Infected Prostate Epithelial Cells
Source: Cancers (Basel). 2023 Oct 15;15(20):4994. doi: 10.3390/cancers15204994 (PMC10604969; doi:10.3390/cancers15204994)
Supplement: Supplementary file 1 [file cancers-15-04994-s001.zip]

Archive with 1 entries (1 files):
- cancers-2609393-supplementary.pdf
